# Supplementary material for: Stimulus-specific adaptation to behaviorally-relevant sounds in awake rats
Source: PLoS One. 2020 Mar 25;15(3):e0221541. doi: 10.1371/journal.pone.0221541 (PMC7094827; doi:10.1371/journal.pone.0221541)
Supplement: S1 File — The file plotPaperData.zip contains a data file, plotPaperData.mat (matlab .mat file), that includes all data used in the paper. It also includes a matlab script, allfigures.m, that generates all the figures from the data. (ZIP) [file pone.0221541.s003.zip]

Archive with 2 entries (2 files):
- allfigures.m
- plotPaperData.mat
