# Supplementary material for: Stimulus-specific adaptation to behaviorally-relevant sounds in awake rats
Source: PLoS One. 2020 Mar 25;15(3):e0221541. doi: 10.1371/journal.pone.0221541 (PMC7094827; doi:10.1371/journal.pone.0221541)
Supplement: S1 File — The file plotPaperData.zip contains a data file, plotPaperData.mat (matlab .mat file), that includes all data used in the paper. It also includes a matlab script, allfigures.m, that generates all the figures from the data. (ZIP) [file pone.0221541.s003.zip › allfigures.m]

close all;
clear all
load plotPaperData
db=ndb;
siz=900;
sadan={'saf','dan','h','l'};
stade={'sta','dev'};
cs={'cs+','cs-','na+','na-'};
cs=cs(1:4);
cslabel={'CS+','CS-','Control 1','Control 2 (no shock)'};
csl=4;
fi=2;
figure('position',[400 300 1200 600]);
beaf={'bf','af'};
uni=unique(T.rat);
devbf=[];
devaf=[];
stabf=[];
maxnum=0;
staaf=[];
for sada=[0,2]
    for csp=1:csl
        sibf=(T.rang1(T.beaf=='bf' &T.cs==cs{csp}&T.stade=='dev'&(T.sadan==sadan{1+sada}|T.sadan==sadan{2+sada})&T.p1=='1')...
        -T.rang1(T.beaf=='bf' &T.cs==cs{csp}&T.stade=='sta'&(T.sadan==sadan{1+sada}|T.sadan==sadan{2+sada})&T.p1=='1'))./...
        (T.rang1(T.beaf=='bf' &T.cs==cs{csp}&T.stade=='dev'&(T.sadan==sadan{1+sada}|T.sadan==sadan{2+sada})&T.p1=='1')+...
        T.rang1(T.beaf=='bf' &T.cs==cs{csp}&T.stade=='sta'&(T.sadan==sadan{1+sada}|T.sadan==sadan{2+sada})&T.p1=='1'));
        sibf=sibf(sibf>-1 & sibf<1);
        siaf=(T.rang1(T.beaf=='af' &T.cs==cs{csp}&T.stade=='dev'&(T.sadan==sadan{1+sada}|T.sadan==sadan{2+sada})&T.p1=='1')...
        -T.rang1(T.beaf=='af' &T.cs==cs{csp}&T.stade=='sta'&(T.sadan==sadan{1+sada}|T.sadan==sadan{2+sada})&T.p1=='1'))./...
        (T.rang1(T.beaf=='af' &T.cs==cs{csp}&T.stade=='dev'&(T.sadan==sadan{1+sada}|T.sadan==sadan{2+sada})&T.p1=='1')+...
        T.rang1(T.beaf=='af' &T.cs==cs{csp}&T.stade=='sta'&(T.sadan==sadan{1+sada}|T.sadan==sadan{2+sada})&T.p1=='1'));
        siaf=siaf(siaf>-1 & siaf<1);
        subplot(2,4,csp+sada*2)
        boxplot([sibf',siaf'],{[ones(1,length(sibf)),ones(1,length(siaf))*2]},'color',[ 0.5 0.5 0.5; 0.1 0.1 0.1],'notch','on');
        line([0.5 2.5],[0 0],'linestyle','--','color',[0.2 0.2 0.2],'linewidth',2)
        ylim([-1 1])
        xlim([0.6 2.5])
    end
end

%%
rang={326:445,231:350};
stade={'dev','sta'}
css=unique(T.cs);
beaf={'bf','af'};
sadan={'saf','dan'};
cslabel={'CS+','CS-','Control 1','Control 2 (no shock)'};
csl=4;
uni=unique(T.rat);
devbf=[];
devaf=[];
stabf=[];
maxnum=0;
staaf=[];

for i=1
    figure('position',[1 1 800 1000]);
    for cs=1:length(css)
        for st=1:2
            subplot(4,3,(cs-1)*3+(st))
            hold on;
            bef=nanmean([nanmean(T.full(T.p1=='1'&T.beaf=='bf'&T.cs==css(cs)&T.stade==stade{st}&T.sadan==sadan{1},rang{1}));nanmean(T.full(T.p1=='1'&T.beaf=='bf'&T.cs==css(cs)&T.stade==stade{st}&T.sadan==sadan{2},rang{2}))]);
            aft=nanmean([nanmean(T.full(T.p1=='1'&T.beaf=='af'&T.cs==css(cs)&T.stade==stade{st}&T.sadan==sadan{1},rang{1}));nanmean(T.full(T.p1=='1'&T.beaf=='af'&T.cs==css(cs)&T.stade==stade{st}&T.sadan==sadan{2},rang{2}))]);
            if st==1
                plot(bef-mean(bef(1:40)),'color',[1 0.4 0.4],'linewidth',3);
                plot(aft-mean(aft(1:40)),'color',[0.5 0.0 0.0],'linewidth',3);
            else
                plot(bef-mean(bef(1:40)),'color',[0.4 0.4 1],'linewidth',3);
                plot(aft-mean(aft(1:40)),'color',[0 0.0 0.5],'linewidth',3);
            end
            ylim([-300,200]);
            xlim([1,length(rang{1})]);
            title([char(css(cs)),' ' ,char(stade(st)) ])
        end
    end
end

cs={'cs+','cs-','na+','na-'};
for csp=1:csl
    subplot(4,3,(csp-1)*3+3)
    for ra=1:length(uni)
        devbf(ra)=nanmean(-T.rang1(T.rat==uni(ra)&T.beaf=='bf' &T.cs==cs{csp}&T.stade=='dev'&(T.sadan==sadan{1}|T.sadan==sadan{2})&T.p1=='1'));
        stabf(ra)=nanmean(-T.rang1(T.rat==uni(ra)&T.beaf=='bf' &T.cs==cs{csp}&T.stade=='sta'&(T.sadan==sadan{1}|T.sadan==sadan{2})&T.p1=='1'));
        devaf(ra)=nanmean(-T.rang1(T.rat==uni(ra)&T.beaf=='af' &T.cs==cs{csp}&T.stade=='dev'&(T.sadan==sadan{1}|T.sadan==sadan{2})&T.p1=='1'));
        staaf(ra)=nanmean(-T.rang1(T.rat==uni(ra)&T.beaf=='af' &T.cs==cs{csp}&T.stade=='sta'&(T.sadan==sadan{1}|T.sadan==sadan{2})&T.p1=='1'));
    end
    sdevbf=nanstd(-T.rang1(T.beaf=='bf' &T.cs==cs{csp}&T.stade=='dev'&(T.sadan==sadan{1}|T.sadan==sadan{2})&T.p1=='1'))/sqrt(sum((T.beaf=='bf' &T.cs==cs{csp}&T.stade=='dev'&(T.sadan==sadan{1}|T.sadan==sadan{2})&T.p1=='1')));
    sstabf=nanstd(-T.rang1(T.beaf=='bf' &T.cs==cs{csp}&T.stade=='sta'&(T.sadan==sadan{1}|T.sadan==sadan{2})&T.p1=='1'))/sqrt(sum((T.beaf=='bf' &T.cs==cs{csp}&T.stade=='sta'&(T.sadan==sadan{1}|T.sadan==sadan{2})&T.p1=='1')));
    sdevaf=nanstd(-T.rang1(T.beaf=='af' &T.cs==cs{csp}&T.stade=='dev'&(T.sadan==sadan{1}|T.sadan==sadan{2})&T.p1=='1'))/sqrt(sum((T.beaf=='af' &T.cs==cs{csp}&T.stade=='dev'&(T.sadan==sadan{1}|T.sadan==sadan{2})&T.p1=='1')));
    sstaaf=nanstd(-T.rang1(T.beaf=='af' &T.cs==cs{csp}&T.stade=='sta'&(T.sadan==sadan{1}|T.sadan==sadan{2})&T.p1=='1'))/sqrt(sum((T.beaf=='af' &T.cs==cs{csp}&T.stade=='sta'&(T.sadan==sadan{1}|T.sadan==sadan{2})&T.p1=='1')));
    maxnum=max(maxnum,max([devbf,stabf,devaf,staaf]));
    hold on;
    b=bar([nanmean(devbf),nanmean(devaf);nanmean(stabf),nanmean(staaf)]);
    b(1).LineWidth = 0.1;
    b(1).EdgeColor = [1 1 1 ];
    b(1).FaceColor = [0.7 0.7 0.7];
    b(2).LineWidth =0.1;
    b(2).EdgeColor = [1 1 1 ];
    b(2).FaceColor = [0.3 0.3 0.3];
    errorbar([0.86 1.14 1.86 2.14],[nanmean(devbf) nanmean(devaf) nanmean(stabf) nanmean(staaf)],[sdevbf sdevaf sstabf sstaaf],'k.','linewidth',1)
    for i=1:length(devbf)
        line([0.86 1.14],[devbf(i) devaf(i)],'color',[1 0 0],'linewidth',0.1);
        line([1.86 2.14],[stabf(i) staaf(i)],'color',[0 0 1],'linewidth',.1);
    end
    plot(0.86,devbf,'.k','markersize',10)
    plot(1.14,devaf,'.k','markersize',10)
    plot(1.86,stabf,'.k','markersize',10)
    plot(2.14,staaf,'.k','markersize',10)
    ax(csp)=gca;
    linkaxes(ax)
end
%%
rang={1:120,1:120};
stade={'dev','sta'}
css=unique(T.cs);
beaf={'bf','af'};
sadan={'h','l'};
cslabel={'CS+','CS-','Control 1','Control 2 (no shock)'};
csl=4;
uni=unique(T.rat);
devbf=[];
devaf=[];
stabf=[];
maxnum=0;
staaf=[];

for i=1
    figure('position',[1 1 800 1000]);
    for cs=1:length(css)
        for st=1:2
            subplot(4,3,(cs-1)*3+(st))
            hold on;
            bef=nanmean([nanmean(T.full(T.p1=='1'&T.beaf=='bf'&T.cs==css(cs)&T.stade==stade{st}&T.sadan==sadan{1},rang{1}));nanmean(T.full(T.p1=='1'&T.beaf=='bf'&T.cs==css(cs)&T.stade==stade{st}&T.sadan==sadan{2},rang{2}))]);
            aft=nanmean([nanmean(T.full(T.p1=='1'&T.beaf=='af'&T.cs==css(cs)&T.stade==stade{st}&T.sadan==sadan{1},rang{1}));nanmean(T.full(T.p1=='1'&T.beaf=='af'&T.cs==css(cs)&T.stade==stade{st}&T.sadan==sadan{2},rang{2}))]);
            if st==1
                plot(bef-mean(bef(1:40)),'color',[1 0.4 0.4],'linewidth',3);
                plot(aft-mean(aft(1:40)),'color',[0.5 0.0 0.0],'linewidth',3);
            else
                plot(bef-mean(bef(1:40)),'color',[0.4 0.4 1],'linewidth',3);
                plot(aft-mean(aft(1:40)),'color',[0 0.0 0.5],'linewidth',3);
            end
            ylim([-450,200]);
            xlim([1,length(rang{1})]);
            title([char(css(cs)),' ' ,char(stade(st)) ])
        end
    end
end

cs={'cs+','cs-','na+','na-'};
for csp=1:csl
    subplot(4,3,(csp-1)*3+3)
    for ra=1:length(uni)
        devbf(ra)=nanmean(-T.rang1(T.rat==uni(ra)&T.beaf=='bf' &T.cs==cs{csp}&T.stade=='dev'&(T.sadan==sadan{1}|T.sadan==sadan{2})&T.p1=='1'));
        stabf(ra)=nanmean(-T.rang1(T.rat==uni(ra)&T.beaf=='bf' &T.cs==cs{csp}&T.stade=='sta'&(T.sadan==sadan{1}|T.sadan==sadan{2})&T.p1=='1'));
        devaf(ra)=nanmean(-T.rang1(T.rat==uni(ra)&T.beaf=='af' &T.cs==cs{csp}&T.stade=='dev'&(T.sadan==sadan{1}|T.sadan==sadan{2})&T.p1=='1'));
        staaf(ra)=nanmean(-T.rang1(T.rat==uni(ra)&T.beaf=='af' &T.cs==cs{csp}&T.stade=='sta'&(T.sadan==sadan{1}|T.sadan==sadan{2})&T.p1=='1'));
    end
    sdevbf=nanstd(-T.rang1(T.beaf=='bf' &T.cs==cs{csp}&T.stade=='dev'&(T.sadan==sadan{1}|T.sadan==sadan{2})&T.p1=='1'))/sqrt(sum((T.beaf=='bf' &T.cs==cs{csp}&T.stade=='dev'&(T.sadan==sadan{1}|T.sadan==sadan{2})&T.p1=='1')));
    sstabf=nanstd(-T.rang1(T.beaf=='bf' &T.cs==cs{csp}&T.stade=='sta'&(T.sadan==sadan{1}|T.sadan==sadan{2})&T.p1=='1'))/sqrt(sum((T.beaf=='bf' &T.cs==cs{csp}&T.stade=='sta'&(T.sadan==sadan{1}|T.sadan==sadan{2})&T.p1=='1')));
    sdevaf=nanstd(-T.rang1(T.beaf=='af' &T.cs==cs{csp}&T.stade=='dev'&(T.sadan==sadan{1}|T.sadan==sadan{2})&T.p1=='1'))/sqrt(sum((T.beaf=='af' &T.cs==cs{csp}&T.stade=='dev'&(T.sadan==sadan{1}|T.sadan==sadan{2})&T.p1=='1')));
    sstaaf=nanstd(-T.rang1(T.beaf=='af' &T.cs==cs{csp}&T.stade=='sta'&(T.sadan==sadan{1}|T.sadan==sadan{2})&T.p1=='1'))/sqrt(sum((T.beaf=='af' &T.cs==cs{csp}&T.stade=='sta'&(T.sadan==sadan{1}|T.sadan==sadan{2})&T.p1=='1')));
    maxnum=max(maxnum,max([devbf,stabf,devaf,staaf]));
    hold on;
    b=bar([nanmean(devbf),nanmean(devaf);nanmean(stabf),nanmean(staaf)]);
    b(1).LineWidth = 0.1;
    b(1).EdgeColor = [1 1 1 ];
    b(1).FaceColor = [0.7 0.7 0.7];
    b(2).LineWidth =0.1;
    b(2).EdgeColor = [1 1 1 ];
    b(2).FaceColor = [0.3 0.3 0.3];
    errorbar([0.86 1.14 1.86 2.14],[nanmean(devbf) nanmean(devaf) nanmean(stabf) nanmean(staaf)],[sdevbf sdevaf sstabf sstaaf],'k.','linewidth',1)
    for i=1:length(devbf)
        line([0.86 1.14],[devbf(i) devaf(i)],'color',[1 0 0],'linewidth',0.1);
        line([1.86 2.14],[stabf(i) staaf(i)],'color',[0 0 1],'linewidth',.1);
    end
    plot(0.86,devbf,'.k','markersize',10)
    plot(1.14,devaf,'.k','markersize',10)
    plot(1.86,stabf,'.k','markersize',10)
    plot(2.14,staaf,'.k','markersize',10)
    ax(csp)=gca;
    ylim([0 500])
    linkaxes(ax)
end
%%
figure;

dd=          {'08','09','18','19','01','26','05','06','19','20','04','05','10','11','15','16','29','30','06','07','26','27','10','11','17','18','07','08','14','15','04','05','11','12','18','19','25','26'};
mm=          {'12','12','01','01','02','01','04','04','04','04','05','05','05','05','06','06','06','06','07','07','07','07','08','08','08','08','09','09','09','09','01','01','01','01','01','01','01','01'};
yy=          {'15','15','16','16','16','16','16','16','16','16','16','16','16','16','16','16','16','16','16','16','16','16','16','16','16','16','16','16','16','16','17','17','17','17','17','17','17','17'};
rat=         {'03','03','05','05','06','06','07','07','08','08','09','09','10','10','11','11','12','12','13','13','14','14','15','15','16','16','17','17','18','18','21','21','22','22','23','23','24','24'};
teststart=   [ 14 , 19 , 1  , 1  , 1  , 2  , 8  , 2  , 10 , 1  ,  2 , 1  , 1  , 10 , 18 , 17 , 12 , 1  , 29 , 49 ,   2,   1,1   ,1   ,37  ,1   , 2  , 2  ,1   ,1   ,  2 ,  1 , 1  , 1  ,1   ,1   ,  2 , 1  ];
testend=     [ 15 , 20 , 3  , 3  , 3  , 4  , 10 , 4  , 12 , 3  ,  4 , 3  , 3  , 13 , 20 , 19 , 14 , 3  , 31 , 51 ,   4,   3,3   ,3   ,39  ,3   , 4  , 4  ,3   ,3   ,  4 ,  3 , 3  , 3  ,3   ,3   ,  4 , 3  ];
vidfilen=    { '1','16','1' ,'1' ,'1' ,'2' ,'8' ,'3' ,'9' ,'1' , '1', '1','2' ,'10','19','19','11','2' ,'30','39','1' ,'1' ,'1' ,'1' ,'1' ,'1' ,'2' , '2','1' ,'1' , '2','1' ,'1' ,'1' ,'1' ,'1' , '1', '1'};
condgrp=     {'w' ,'w' ,'wc','wc','w' ,'w' ,'wc','wc','wr','wr','w' ,'w' ,'th','th','w' ,'w' ,'wc','wc','w' ,'w' ,'th','th','th','th','tl','tl','wr','wr','wr','wr','wr','wr','tl','tl','wr','wr','wc','wc'};%w=words wc=wordscontrol wr=wordsreverse t=tones;
%             %  1   2   3    4    5    6    7    8    9    10   11   12   13   14   15   16   17   18   19   20   21   22   23   24   25   26   27   28   29   30   31   32   33   34   35   36   37   38   39   40  

o=0;
safs=0;
dans=0;
bls=0;
group=0;
subplot(1,3,1)
for day=find(strcmp(condgrp,'w')|strcmp(condgrp,'wr'))
    o=o+1;
    if (strcmp(condgrp(day),'th')|strcmp(condgrp(day),'tl'))
        group((o-1)*4+(1:4))=[1 1 1 1];
    elseif (strcmp(condgrp(day),'w')|strcmp(condgrp(day),'wr'))
        group((o-1)*4+(1:4))=[2 2 2 2 ];        
    else
         group((o-1)*4+(1:4))=[3 3 3 3 ];        
    end
    safs((o-1)*4+(1:4))=db.(['rat',rat{day}]).(['exp',dd{day},mm{day},yy{day}]).saf;
     dans((o-1)*4+(1:4))=db.(['rat',rat{day}]).(['exp',dd{day},mm{day},yy{day}]).dan;
    bls((o-1)*4+(1:4))=db.(['rat',rat{day}]).(['exp',dd{day},mm{day},yy{day}]).bl;
end
group=[group group group]
msaf=mean(safs);
mbl=mean(bls);
mdan=mean(dans);
esaf=nanstd(safs)/sqrt(length(safs));
ebl=nanstd(bls)/sqrt(length(bls));
edan=nanstd(dans)/sqrt(length(dans));
bar([mbl;msaf;mdan])
hold on;
danrats=mean(reshape(dans,8,length(dans)/8))
safrats=mean(reshape(safs,8,length(safs)/8))
blrats=mean(reshape(bls,8,length(bls)/8))
for i=1:length(blrats) line([1 2],[blrats(i) safrats(i)],'color',[0.2 0.2 0.2],'linewidth',2);line([2 3],[safrats(i) danrats(i)],'color',[0.2 0.2 0.2],'linewidth',1.5);end
plot(1,blrats,'.','markersize',15)
plot(2,safrats,'.','markersize',15)
plot(3,danrats,'.','markersize',15)
errorbar(1:3,[mbl,msaf,mdan],[ebl   ,esaf    ,edan    ],'linestyle','none','linewidth',2,'color','k')
ylim([0 0.7])

o=0;
safs=0;
dans=0;
bls=0;
group=0;
subplot(1,3,2)
for day=find(strcmp(condgrp,'th')|strcmp(condgrp,'tl'))
    o=o+1;
    if (strcmp(condgrp(day),'th')|strcmp(condgrp(day),'tl'))
        group((o-1)*4+(1:4))=[1 1 1 1];
    elseif (strcmp(condgrp(day),'w')|strcmp(condgrp(day),'wr'))
        group((o-1)*4+(1:4))=[2 2 2 2 ];        
    else
         group((o-1)*4+(1:4))=[3 3 3 3 ];        
    end
    safs((o-1)*4+(1:4))=db.(['rat',rat{day}]).(['exp',dd{day},mm{day},yy{day}]).saf;
     dans((o-1)*4+(1:4))=db.(['rat',rat{day}]).(['exp',dd{day},mm{day},yy{day}]).dan;
    bls((o-1)*4+(1:4))=db.(['rat',rat{day}]).(['exp',dd{day},mm{day},yy{day}]).bl;
end
group=[group group group]
msaf=mean(safs);
mbl=mean(bls);
mdan=mean(dans);
esaf=nanstd(safs)/sqrt(length(safs));
ebl=nanstd(bls)/sqrt(length(bls));
edan=nanstd(dans)/sqrt(length(dans));
bar([mbl;msaf;mdan])
hold on;
danrats=mean(reshape(dans,8,length(dans)/8))
safrats=mean(reshape(safs,8,length(safs)/8))
blrats=mean(reshape(bls,8,length(bls)/8))
for i=1:length(blrats) line([1 2],[blrats(i) safrats(i)],'color',[0.2 0.2 0.2],'linewidth',2);line([2 3],[safrats(i) danrats(i)],'color',[0.2 0.2 0.2],'linewidth',1.5);end
plot(1,blrats,'.','markersize',15)
plot(2,safrats,'.','markersize',15)
plot(3,danrats,'.','markersize',15)
errorbar(1:3,[mbl,msaf,mdan],[ebl   ,esaf    ,edan    ],'linestyle','none','linewidth',2,'color','k')
ylim([0 0.7])

o=0;
safs=0;
dans=0;
bls=0;
group=0;
subplot(1,3,3)
for day=find(strcmp(condgrp,'wc'))
    o=o+1;
    if (strcmp(condgrp(day),'th')|strcmp(condgrp(day),'tl'))
        group((o-1)*4+(1:4))=[1 1 1 1];
    elseif (strcmp(condgrp(day),'w')|strcmp(condgrp(day),'wr'))
        group((o-1)*4+(1:4))=[2 2 2 2 ];        
    else
         group((o-1)*4+(1:4))=[3 3 3 3 ];        
    end
    safs((o-1)*4+(1:4))=db.(['rat',rat{day}]).(['exp',dd{day},mm{day},yy{day}]).saf;
     dans((o-1)*4+(1:4))=db.(['rat',rat{day}]).(['exp',dd{day},mm{day},yy{day}]).dan;
    bls((o-1)*4+(1:4))=db.(['rat',rat{day}]).(['exp',dd{day},mm{day},yy{day}]).bl;
end
group=[group group group]
msaf=mean(safs);
mbl=mean(bls);
mdan=mean(dans);
esaf=nanstd(safs)/sqrt(length(safs));
ebl=nanstd(bls)/sqrt(length(bls));
edan=nanstd(dans)/sqrt(length(dans));
bar([mbl;msaf;mdan])
hold on;
danrats=mean(reshape(dans,8,length(dans)/8))
safrats=mean(reshape(safs,8,length(safs)/8))
blrats=mean(reshape(bls,8,length(bls)/8))
for i=1:length(blrats) line([1 2],[blrats(i) safrats(i)],'color',[0.2 0.2 0.2],'linewidth',2);line([2 3],[safrats(i) danrats(i)],'color',[0.2 0.2 0.2],'linewidth',1.5);end
plot(1,blrats,'.','markersize',15)
plot(2,safrats,'.','markersize',15)
plot(3,danrats,'.','markersize',15)
errorbar(1:3,[mbl,msaf,mdan],[ebl   ,esaf    ,edan    ],'linestyle','none','linewidth',2,'color','k')
ylim([0 0.7])
